# Supplementary material for: Fatigue Analysis and Defect Size Evaluation of Filled NBR including Temperature Influence
Source: Materials (Basel). 2022 May 24;15(11):3745. doi: 10.3390/ma15113745 (PMC9181821; doi:10.3390/ma15113745)
Supplement: Supplementary file 1 [file materials-15-03745-s001.zip]

Archive with 2 entries (1 files):
- materials-1736901-supplementary/
- materials-1736901-supplementary/Figure S1 - Comparison of Wöler curves considering Ni and Nf.tif
